# Supplementary material for: Controlled Oxidation of Metallic Molybdenum Patterns via Joule Heating for Localized MoS2 Growth
Source: Nanomaterials (Basel). 2025 Jan 16;15(2):131. doi: 10.3390/nano15020131 (PMC11767446; doi:10.3390/nano15020131)
Supplement: Supplementary file 1 [file nanomaterials-15-00131-s001.zip]

Archive with 1 entries (1 files):
- nanomaterials-3408121-supplementary.pdf
